# Supplementary material for: RNA binding protein 24 deletion disrupts global alternative splicing and causes dilated cardiomyopathy
Source: Protein Cell. 2018 Sep 28;10(6):405–16. doi: 10.1007/s13238-018-0578-8 (PMC6538757; doi:10.1007/s13238-018-0578-8)
Supplement: Supplementary file 2 — Supplementary material 2 (XLSX 208 kb) [file 13238_2018_578_MOESM2_ESM.xlsx]

## Sheet: Alternative 3' splice site
Table S1. RBM24-dependent splicing events identified by RNA-Seq using Rbm24 WT and mutant mice at 5 days old
Alternative 3' splice site
column-index
chr	chromosome
longES	chromosome position of long exon start
longEE	chromosome position of long exon end
shortES	chromosome position of short exon start
shortEE	chromosome position of short exon end
flankingES	chromosome position of flanking exon start
flankingEE	chromosome position of flanking exon end
geneSymbol	chr	longES	longEE	shortES	shortEE	flankingES	flankingEE
Nptn	chr9	58650496	58650518	58650508	58650518	58643528	58643802
Pdlim5	chr3	142312122	142312541	142312122	142312214	142314405	142314448
Tet2	chr3	133476484	133476635	133476484	133476632	133479341	133479365
Snap23	chr2	120590474	120590695	120590662	120590695	120586066	120586276
Patz1	chr11	3306222	3306360	3306287	3306360	3299033	3299205
Tpm2	chr4	43514710	43516003	43514710	43514861	43518229	43518299
Ints1	chr5	139755176	139755310	139755176	139755270	139755876	139756000
Hnrnph1	chr11	50378258	50378427	50378290	50378427	50377768	50377802

## Sheet: Alternative 5' splice site
Alternative 5' splice site
column-index
chr	chromosome
longExonStart	chromosome position of long exon start
longExonEnd	chromosome position of long exon end
shortES	chromosome position of short exon start
shortEE	chromosome position of short exon end
flankingES	chromosome position of flanking exon start
flankingEE	chromosome position of flanking exon end
geneSymbol	chr	longExonStart	longExonEnd	shortES	shortEE	flankingES	flankingEE
Myl6	chr10	128493333	128493566	128493538	128493566	128492601	128492745
P4ha3	chr7	100285519	100285768	100285519	100285726	100292575	100292718
Mia3	chr1	183329585	183329819	183329745	183329819	183328203	183328345
Tacc2	chr7	130734948	130735228	130734948	130735150	130739811	130739873
Tacc2	chr7	130734948	130735243	130734948	130735150	130739811	130739873
Myh6	chr14	54949417	54949528	54949450	54949528	54948671	54948749
Vdac3	chr8	22587549	22587602	22587552	22587602	22583583	22583736
Pms2	chr5	143928098	143928297	143928098	143928266	143928941	143929042
Lrrfip1	chr1	91087058	91087191	91087058	91087124	91090454	91090523
Bcl2l12	chr7	44993810	44994271	44994179	44994271	44992743	44993031
Ndufaf5	chr2	140202865	140203036	140202865	140202949	140203287	140203370
Pwwp2b	chr7	139254769	139256465	139254769	139256160	139266471	139267253
Nedd4l	chr18	65181327	65181536	65181327	65181382	65186325	65186384
Rnf207	chr4	152315606	152315832	152315750	152315832	152315451	152315517
Xpo1	chr11	23267661	23268690	23267661	23267763	23271132	23271205
Klc1	chr12	111789324	111789486	111789324	111789459	111795547	111795678

## Sheet: Mutually exclusive exon
Mutually exclusive exon
column-index
chr	chromosome
1stES	chromosome position of 1st alternative spliced exon start
1stEE	chromosome position of 1st alternative spliced exon end
2ndES	chromosome position of 2nd alternative spliced exon start
2ndEE	chromosome position of 2nd alternative spliced exon end
upES	chromosome position of constitutive up-stream exon start
upEE	chromosome position of constitutive up-stream exon end
downES	chromosome position of constitutive down-stream exon start
downEE	chromosome position of constitutive down-stream exon end
geneSymbol	chr	1stES	1stEE	2ndES	2ndEE	upES	upEE	downES	downEE
Coro6	chr11	77466765	77466975	77467749	77467869	77466417	77466599	77468265	77468370
Abcd3	chr3	121786001	121786071	121787979	121788049	121784472	121784570	121791733	121791822
Abcd3	chr3	121786001	121786148	121787979	121788049	121784472	121784570	121791733	121791822
Eno1	chr4	150241766	150241825	150242121	150242180	150241044	150241140	150244004	150244074
Eno1	chr4	150241714	150241825	150242121	150242180	150241044	150241140	150244004	150244074
Sorbs1	chr19	40340684	40340750	40344355	40344439	40340044	40340146	40349898	40350013
Sorbs1	chr19	40340684	40340750	40344355	40344439	40336985	40337035	40349898	40350013
Slc25a3	chr10	91121921	91122043	91122107	91122331	91119526	91119706	91123557	91123706
Slc25a3	chr10	91121921	91122043	91122107	91122326	91119526	91119706	91123557	91123706
Slc25a3	chr10	91121921	91122043	91122206	91122326	91119526	91119706	91123557	91123706
Slc25a3	chr10	91121921	91122043	91122206	91122331	91119526	91119706	91123557	91123706
Asph	chr4	9624359	9624401	9630772	9630952	9621695	9622226	9635900	9635969
Asph	chr4	9624359	9624401	9630772	9630952	9610842	9610938	9635900	9635969
Pkm	chr9	59675028	59675195	59675567	59675734	59671920	59672073	59678043	59678225
Pkm	chr9	59675032	59675195	59675567	59675734	59671920	59672073	59678043	59678225
Lrrfip1	chr1	91082140	91082179	91084945	91085005	91079030	91079081	91088633	91088711
Uckl1	chr2	181571237	181571257	181572469	181572486	181570499	181570598	181573073	181573135
Uckl1	chr2	181571168	181571257	181572469	181572486	181570499	181570598	181573073	181573135
Mef2d	chr3	88158033	88158171	88158220	88158355	88156321	88156525	88159121	88159332
Tjap1	chr17	46271799	46271929	46280415	46280544	46264882	46264978	46282345	46282439
Asph	chr4	9610842	9610938	9630772	9630952	9604515	9604629	9635900	9635969
Tjap1	chr17	46271799	46271929	46280415	46280548	46264882	46264978	46282345	46282439
Lrrfip1	chr1	91087058	91087171	91090421	91090589	91084945	91085005	91091601	91091667
Lrrfip1	chr1	91087058	91087171	91090454	91090589	91084945	91085005	91091601	91091667
Lrrfip1	chr1	91087058	91087171	91090454	91090545	91084945	91085005	91091601	91091667
Lrrfip1	chr1	91087058	91087171	91090454	91090523	91084945	91085005	91091601	91091667
Lrrfip1	chr1	91087058	91087124	91091601	91091667	91084945	91085005	91093559	91093637
Mff	chr1	82741817	82741976	82747082	82747142	82735418	82735507	82750519	82750604
Lrrfip1	chr1	91087058	91087171	91090421	91090545	91084945	91085005	91091601	91091667
Lrrfip1	chr1	91087058	91087171	91090421	91090523	91084945	91085005	91091601	91091667
Lrrfip1	chr1	91087058	91087191	91088633	91088779	91084945	91085005	91090454	91090523
Mlip	chr9	77216976	77217048	77239391	77239784	77181351	77181396	77243571	77243727
Clec16a	chr16	10638786	10638915	10644760	10644881	10635245	10635296	10688479	10688631
Pkp4	chr2	59214933	59215030	59266387	59266500	59214677	59214814	59289217	59289252
Lrrfip1	chr1	91087058	91087124	91090421	91090589	91084945	91085005	91091601	91091667
Clasp1	chr1	118546880	118546949	118547655	118547658	118545392	118545456	118547864	118548028
Lrrfip1	chr1	91087058	91087124	91090454	91090589	91084945	91085005	91091601	91091667
Lrrfip1	chr1	91087058	91087124	91090454	91090545	91084945	91085005	91091601	91091667
Lrrfip1	chr1	91087058	91087171	91090454	91090499	91084945	91085005	91091601	91091667
Lrrfip1	chr1	91087058	91087124	91090454	91090523	91084945	91085005	91091601	91091667
Lrrfip1	chr1	91087058	91087171	91090421	91090499	91084945	91085005	91091601	91091667
Rhot1	chr11	80257513	80257636	80264313	80264387	80254659	80254862	80265741	80266744
Lrrfip1	chr1	91087058	91087124	91090421	91090545	91084945	91085005	91091601	91091667
Lrrfip1	chr1	91087058	91087124	91090421	91090523	91084945	91085005	91091601	91091667
Ttn	chr2	76965090	76965228	76965776	76965914	76954794	76955088	76967053	76967185
Xpo6	chr7	126149466	126149537	126152825	126153279	126149233	126149360	126156723	126156801
Lrrfip1	chr1	91087058	91087171	91088633	91088711	91084945	91085005	91091601	91091667
Ide	chr19	37290043	37290188	37290669	37290814	37288097	37288208	37295882	37295965
Agap1	chr1	89766305	89766464	89789162	89789324	89743727	89743896	89834433	89834588
Asph	chr4	9607796	9607871	9630772	9630952	9604515	9604629	9635900	9635969
Lmo7	chr14	101886936	101887656	101888676	101888706	101885290	101885572	101896466	101896584
Thrap3	chr4	126177861	126178557	126179911	126180814	126176183	126176356	126186434	126186588
Tpm2	chr4	43518643	43518719	43519002	43519078	43518401	43518464	43519226	43519297
Xpo6	chr7	126149503	126149537	126152825	126153279	126149233	126149360	126156723	126156801
Lrrfip1	chr1	91087058	91087124	91090454	91090499	91084945	91085005	91091601	91091667
Lrrfip1	chr1	91087058	91087124	91090421	91090499	91084945	91085005	91091601	91091667
Msi2	chr11	88347052	88347125	88348783	88348992	88343888	88344660	88366784	88366847
Erbb4	chr1	68290242	68290317	68290438	68290483	68259180	68259313	68298286	68298441
Trpm4	chr7	45327271	45327452	45327720	45327895	45326976	45327140	45333381	45333452
Ttn	chr2	76965090	76965228	76965776	76965914	76964474	76964612	76967053	76967185
Lrrfip1	chr1	91087058	91087124	91088633	91088779	91084945	91085005	91090454	91090523
Trpm4	chr7	45327720	45327895	45333381	45333452	45326976	45327140	45333686	45333780
Rhot1	chr11	80257513	80257636	80264313	80264450	80254659	80254862	80265741	80266744
Lrrfip1	chr1	91087058	91087124	91088633	91088711	91084945	91085005	91093559	91093637
Lrrfip1	chr1	91087058	91087124	91088633	91088711	91084945	91085005	91091601	91091667
Mlip	chr9	77190671	77190737	77229484	77231029	77181351	77181396	77239391	77239784
Mlip	chr9	77190671	77190737	77229484	77230954	77181351	77181396	77239391	77239784
Trpm4	chr7	45327720	45327895	45333381	45333452	45327271	45327452	45333686	45333780
Msi2	chr11	88347052	88347125	88348783	88348938	88339381	88344660	88366784	88366847
Rbfox1	chr16	7363864	7363904	7369800	7369843	7352931	7353064	7375904	7375969
Erc1	chr6	119594784	119594973	119618845	119618912	119572629	119575762	119620310	119620409
Pdzd2	chr15	12437103	12437259	12445522	12445665	12419457	12419572	12457797	12458299
Lrrfip1	chr1	91084945	91085005	91090454	91090499	91079030	91079081	91091601	91091667
Pkia	chr3	7368315	7368393	7386488	7386639	7366668	7366752	7437337	7437515
Sorbs1	chr19	40340044	40340146	40344355	40344439	40336985	40337035	40349898	40350013
Mbtd1	chr11	93887004	93887073	93891338	93891388	93886206	93886416	93905158	93905358
Creb1	chr1	64559726	64559768	64561752	64561865	64558502	64558649	64566216	64566317
Abi1	chr2	22950183	22950270	22951711	22951736	22946575	22946761	22953434	22953608
Eef1d	chr15	75897225	75897282	75900690	75900762	75896819	75896919	75901131	75901252
Ralgapa2	chr2	146357087	146357146	146357287	146357502	146353170	146353279	146357956	146358085
Ralgapa2	chr2	146357069	146357146	146357287	146357502	146353170	146353279	146357956	146358085
Bptf	chr11	107085255	107085373	107086711	107086897	107082512	107082700	107095001	107095190
Mff	chr1	82741817	82741976	82745523	82745556	82735418	82735507	82747082	82747142

## Sheet: retained intron
Retained intron
column-index
chr	chromosome
strand	(+/-) plus / minus strand
RIStart	chromosome position of retained intron start
RIend	chromosome position of retained intron end
upstreamES	chromosome position of constitutive up-stream exon start
upstreamEE	chromosome position of constitutive up-stream exon end
downstreamES	chromosome position of constitutive down-stream exon start
downstreamEE	chromosome position of constitutive down-stream exon end
geneSymbol	chr	RIStart	RIend	upstreamES	upstreamEE	downstreamES	downstreamEE
Uckl1	chr2	181570499	181571375	181570499	181570598	181571237	181571375
Sptbn1	chr11	30104435	30105610	30104435	30104674	30105442	30105610
Enpp5	chr17	44082743	44086567	44082743	44082920	44085204	44086567
Slc1a5	chr7	16795757	16796158	16795757	16795952	16796023	16796158
S100pbp	chr4	129180188	129181840	129180188	129180271	129181741	129181840
Tsen54	chr11	115814914	115815238	115814914	115815079	115815174	115815238
Fanci	chr7	79448819	79449180	79448819	79448915	79449072	79449180
Tpm2	chr4	43518401	43519078	43518401	43518464	43519002	43519078
Dhrs1	chr14	55743657	55745088	55743657	55743801	55744917	55745088
Gatad2b	chr3	90354307	90355785	90354307	90354510	90355674	90355785
Api5	chr2	94426932	94427577	94426932	94427084	94427511	94427577
Pidd1	chr7	141441172	141441529	141441172	141441374	141441474	141441529
S100pbp	chr4	129181966	129182532	129181966	129182100	129182331	129182532
Abcb8	chr5	24405814	24406254	24405814	24405848	24406117	24406254
Ccdc9	chr7	16276726	16278538	16276726	16276773	16278356	16278538
Mical1	chr10	41478009	41478635	41478009	41478314	41478427	41478635

## Sheet: Single-exon
Single-exon
column-index
chr	chromosome
exonStart	chromosome position of alternative spliced exon start
exonEnd	chromosome position of alternative spliced exon end
upstreamES	chromosome position of constitutive up-stream exon start
upstreamEE	chromosome position of constitutive up-stream exon end
downstreamES	chromosome position of constitutive down-stream exon start
downstreamEE	chromosome position of constitutive down-stream exon end
Single-exon exclusion
geneSymbol	chr	exonStart	exonEnd	upstreamES	upstreamEE	downstreamES	downstreamEE
Tvp23a	chr16	10428658	10428803	10427382	10427472	10446929	10447362
Usp28	chr9	49032508	49032616	49032213	49032353	49033576	49033672
Reep1	chr6	71805342	71805494	71795146	71795324	71807790	71810710
Hspg2	chr4	137523803	137523890	137522458	137522650	137524354	137524456
Reep1	chr6	71805330	71805494	71795146	71795324	71807790	71810710
Lrrfip1	chr1	91082140	91082187	91079030	91079081	91084945	91085005
Lrrfip1	chr1	91082140	91082184	91079030	91079081	91084945	91085005
Lrrfip2	chr9	111167199	111167244	111161302	111161389	111188761	111188806
Lrrfip1	chr1	91082140	91082179	91079030	91079081	91084945	91085005
Usp28	chr9	49032508	49032688	49032213	49032353	49033576	49033672
Hspg2	chr4	137523851	137523890	137522458	137522650	137524354	137524456
Mapre1	chr2	153742391	153742617	153741601	153741654	153746255	153746379
Lrrfip2	chr9	111167048	111167244	111161302	111161389	111188761	111188806
Ttn	chr2	76965090	76965228	76954794	76955088	76965776	76965914
Enah	chr1	181911596	181911659	181908297	181908376	181913306	181913373
Lrrfip2	chr9	111173080	111173122	111161302	111161389	111188761	111188806
Fam160a1	chr3	85742968	85743113	85741150	85741374	85748452	85748513
Mical3	chr6	121012466	121012574	121008994	121009181	121021182	121021356
Coro6	chr11	77467749	77467869	77466417	77466599	77468265	77468370
Ttn	chr2	76964474	76964609	76954794	76955088	76965776	76965914
Xpo6	chr7	126151223	126151351	126149233	126149360	126152825	126153279
Lrrfip2	chr9	111170255	111170324	111161302	111161389	111188761	111188806
Il27ra	chr8	84040931	84041089	84040673	84040831	84042086	84042204
Erc1	chr6	119618845	119618912	119594784	119594973	119620310	119620409
Xpo6	chr7	126151223	126151268	126149233	126149360	126152825	126153279
Rhot1	chr11	80264313	80264387	80257513	80257636	80265741	80266744
Cenpi	chrX	134340347	134340412	134339833	134339951	134343075	134343170
Eml1	chr12	108503182	108503233	108502389	108502418	108506478	108508538
Rhot1	chr11	80264287	80264387	80257513	80257636	80265741	80266744
Camk2d	chr3	126808207	126808249	126801723	126801761	126810638	126810687
Ush1c	chr7	46214930	46214980	46211158	46211311	46219298	46219423
Cblb	chr16	52032177	52032298	52031548	52031685	52033008	52033190
Rhot1	chr11	80264243	80264387	80257513	80257636	80265741	80266744
Slc9a7	chrX	20138912	20138972	20131770	20131834	20158814	20158968
Fbxw11	chr11	32680200	32680302	32652747	32652904	32711771	32711997
Rhot1	chr11	80264284	80264387	80257513	80257636	80265741	80266744
Rhot1	chr11	80264243	80264450	80257513	80257636	80265741	80266744
Cblb	chr16	52032177	52032259	52031548	52031685	52033008	52033190
Ank2	chr3	126926802	126926894	126923912	126923971	126928664	126928847
Cog7	chr7	121928598	121928634	121925423	121925567	121929186	121929301
Fhod3	chr18	25124367	25124391	25120118	25120311	25125742	25125917
Rhot1	chr11	80264284	80264450	80257513	80257636	80265741	80266744
Mical3	chr6	121014827	121014884	121008994	121009181	121021182	121021356
Rhot1	chr11	80264313	80264450	80257513	80257636	80265741	80266744
Rhot1	chr11	80264287	80264450	80257513	80257636	80265741	80266744
Mical3	chr6	121019695	121019779	121008994	121009181	121021182	121021356
Lrrfip2	chr9	111180215	111180272	111161306	111161389	111188761	111188806
Ppip5k1	chr2	121323193	121323376	121321718	121321792	121327644	121327770
Lrrfip2	chr9	111170257	111170324	111161302	111161389	111188761	111188806
Xpo6	chr7	126149466	126149537	126149233	126149360	126152825	126153279
Tbc1d4	chr14	101475076	101475307	101465600	101465764	101476979	101477206
Slc12a7	chr13	73810693	73810708	73809905	73810084	73813538	73813672
Tbc1d4	chr14	101475076	101475241	101465600	101465764	101476979	101477206
Slc12a7	chr13	73810605	73810708	73809905	73810084	73813538	73813672
Mvb12a	chr8	71543956	71544123	71543132	71543231	71545223	71545350
Nbea	chr3	55650090	55650153	55649677	55649767	55665573	55665741
Epb41l3	chr17	69274100	69274166	69270610	69270664	69274703	69274895
Inpp4a	chr1	37374274	37374289	37372310	37372419	37377577	37377761
Lrrfip2	chr9	111182818	111182887	111161302	111161389	111188761	111188806
Inpp4a	chr1	37374271	37374289	37372310	37372419	37377577	37377761
Cep164	chr9	45781951	45782248	45779689	45779836	45785777	45785921
Azi2	chr9	118059619	118059666	118059056	118059175	118061713	118062489
Azi2	chr9	118059619	118059670	118059056	118059175	118061713	118062260
Gab1	chr8	80790883	80790967	80788489	80789094	80791388	80791614
Xpo6	chr7	126149503	126149537	126149233	126149360	126152825	126153279
Rmnd1	chr10	4428408	4428465	4427444	4427691	4429076	4429165
Emc1	chr4	139364330	139364339	139363656	139363779	139365194	139365394
Pde4dip	chr3	97709481	97709580	97703166	97703418	97710220	97710435
Ccpg1	chr9	73007392	73007419	73005640	73005892	73010296	73010412
Ank2	chr3	126930560	126930653	126929997	126930081	126932937	126933226
Gab1	chr8	80790883	80790964	80788489	80789094	80791388	80791614
Camk2d	chr3	126805856	126805916	126801723	126801761	126810638	126810687
Proser3	chr7	30550757	30550834	30549606	30549703	30552207	30552296
Art3	chr5	92412164	92412271	92411141	92411195	92414241	92414447
Mia3	chr1	183329585	183329657	183328203	183328345	183329745	183329819
Tacc2	chr7	130744526	130744616	130743543	130743684	130751189	130751333
Rmnd1	chr10	4428368	4428465	4427522	4427691	4429076	4429171
Ttn	chr2	76964474	76964612	76954794	76955088	76965776	76965914
Rubcn	chr16	32833643	32833718	32829264	32829322	32835913	32836015
Camk2d	chr3	126802936	126802969	126801726	126801761	126810638	126810687
Wnk1	chr6	119932668	119932761	119929832	119929867	119934255	119934328
Coro6	chr11	77467223	77467343	77466417	77466599	77468265	77468370
Art3	chr5	92412168	92412271	92411141	92411195	92414241	92414622
Rmnd1	chr10	4428368	4428489	4427522	4427691	4429076	4429165
Trrap	chr5	144810150	144810204	144807322	144807391	144811894	144812014
Ndrg4	chr8	95712324	95712363	95711092	95711144	95713177	95714956
Lman2l	chr1	36429422	36429455	36428299	36428461	36438749	36438832
Kidins220	chr12	25041245	25041302	25040455	25040569	25051094	25051226
Reep1	chr6	71799165	71799201	71795146	71795324	71807790	71810710
Hspg2	chr4	137524354	137524456	137522458	137522650	137524935	137525142
Tacc2	chr7	130743543	130743684	130742129	130742301	130751189	130751333
Mpdz	chr4	81313499	81313598	81310156	81310319	81320345	81320523
Myo18a	chr11	77859018	77860331	77857722	77857845	77864690	77865195
Abcc9	chr6	142593963	142594142	142587861	142590503	142594708	142594771
Abcc9	chr6	142593966	142594142	142589130	142590503	142594708	142594771
Gm15972	chr18	23751579	23751823	23750446	23750559	23752244	23752305
Clasp1	chr1	118555284	118555386	118552012	118552156	118559985	118560129
Epb41	chr4	131962923	131962986	131957642	131957819	131967787	131967972
Las1l	chrX	95947397	95947448	95946866	95947073	95947769	95947855
Naca	chr10	128039170	128045086	128036419	128036560	128046167	128046253
Art3	chr5	92412164	92412194	92411141	92411195	92414241	92414623
Naca	chr10	128044846	128045086	128036419	128036560	128046167	128046253
Plekha5	chr6	140568845	140568881	140552714	140552798	140569352	140569415
R3hdm2	chr10	127465130	127465184	127464981	127465013	127471767	127472000
Art3	chr5	92412168	92412194	92411141	92411195	92414241	92414622
Exoc6b	chr6	84830003	84830042	84791240	84791382	84835040	84835220
Ankrd24	chr10	81644975	81645143	81643802	81643893	81646304	81646433
Uckl1	chr2	181571168	181571257	181570499	181570598	181573073	181573135
Vrk1	chr12	106073618	106073678	106070524	106070615	106075006	106077410
Mef2a	chr7	67244520	67244544	67240313	67240440	67251656	67251742
Ppfibp1	chr6	146996808	146996901	146996389	146996482	146998166	146998281
Clasp1	chr1	118546880	118546949	118545392	118545456	118547655	118547658
Kidins220	chr12	25041245	25041302	25040455	25040569	25047893	25047926
Pdlim5	chr3	142284796	142284916	142282968	142283112	142303942	142303979
Lrrfip1	chr1	91087058	91087191	91084945	91085005	91088633	91088779
Naca	chr10	128044869	128045086	128036419	128036560	128046167	128046253
Coro6	chr11	77466765	77466975	77466417	77466599	77468265	77468370
Pum2	chr12	8700148	8700222	8699063	8699188	8705932	8706041
Lrrfip1	chr1	91087058	91087171	91084945	91085005	91088633	91088779
Nebl	chr2	17370458	17370551	17350754	17350811	17374184	17374356
Usp28	chr9	49033576	49033672	49032213	49032353	49035592	49035771
Bptf	chr11	107086711	107086897	107082512	107082700	107095715	107095925
Nedd4l	chr18	65181482	65181536	65181327	65181382	65186325	65186384
Etv6	chr6	134066306	134066465	134035699	134036138	134137284	134137417
Rmnd1	chr10	4428408	4428489	4427444	4427691	4429076	4429171
Tacc2	chr7	130744526	130744616	130742129	130742301	130751189	130751333
Atp13a3	chr16	30321805	30321895	30312422	30315901	30322871	30322952
Mink1	chr11	70609407	70609431	70609165	70609254	70609553	70609717
Mical3	chr6	120971762	120971840	120969354	120969492	120973402	120973647
Lrrfip1	chr1	91087058	91087124	91084945	91085005	91088633	91088779
Uckl1	chr2	181571237	181571257	181570499	181570598	181573073	181573135
Mical3	chr6	120971750	120971840	120969354	120969492	120973402	120973647
Plec	chr15	76194558	76194573	76194340	76194430	76194750	76194812
R3hdm2	chr10	127481692	127481794	127476519	127476698	127483975	127484218
Fbxw11	chr11	32680200	32680302	32642865	32642935	32708187	32708250
Ehbp1	chr11	22151787	22151892	22151066	22151189	22169034	22169174
Pkp4	chr2	59214933	59215048	59214677	59214814	59266387	59266500
Exoc1	chr5	76546077	76546131	76545253	76545363	76549451	76549601
Pde4dip	chr3	97709481	97709583	97703166	97703418	97710220	97710444
Eef1d	chr15	75897225	75897282	75896819	75896919	75901131	75901252
Uap1	chr1	170147995	170148043	170143396	170143463	170149270	170149459
R3hdm2	chr10	127481692	127481755	127476519	127476698	127483975	127484218
Ankrd10	chr8	11623696	11623910	11619061	11619297	11628438	11628530
Ttc7b	chr12	100340496	100340547	100332578	100332719	100343831	100343993
Pkp4	chr2	59214933	59215030	59214677	59214814	59266387	59266500
Coro6	chr11	77467278	77467343	77466417	77466599	77468265	77468370
Sorbs1	chr19	40340684	40340750	40340044	40340146	40344355	40344439
Map2k4	chr11	65775732	65775765	65756268	65756371	65788135	65788286
Csde1	chr3	103036574	103036721	103028788	103029212	103038691	103038890
Ctps2	chrX	162902571	162902676	162901768	162901914	162903433	162903570
Tacc2	chr7	130743547	130743684	130742129	130742301	130751189	130751333
Cdc42bpa	chr1	180155794	180155980	180151159	180151277	180159605	180159723
Epb41l3	chr17	69281032	69281107	69274703	69274895	69284538	69284916
Mef2d	chr3	88161780	88161801	88161190	88161381	88162957	88163087
Fxr1	chr3	34064973	34065054	34064118	34064319	34068160	34068252
Fxr1	chr3	34064973	34065054	34064118	34064319	34068916	34069342
Trak1	chr9	121470227	121470320	121468984	121469087	121472236	121474916
Mff	chr1	82741817	82741976	82735469	82735507	82747082	82747142
Lrrfip1	chr1	91087058	91087124	91084945	91085005	91093559	91093637
Epb41l3	chr17	69283884	69284007	69274703	69274895	69284538	69284916
Lrrfip2	chr9	111182818	111182887	111180215	111180272	111188761	111188806
Slc22a17	chr14	54908822	54908863	54908501	54908647	54909670	54909825
Ablim1	chr19	57077413	57077497	57068859	57068937	57079812	57079871
Klc1	chr12	111794336	111794499	111789324	111789459	111795547	111795678
Fermt2	chr14	45462714	45462735	45462115	45462240	45464723	45464945
Mlip	chr9	77216976	77217048	77190671	77190737	77239391	77239784
Mdm2	chr10	117709653	117709784	117705154	117705229	117709945	117710028
Ttn	chr2	76965776	76965914	76954794	76955088	76967053	76967185
Add1	chr5	34629135	34629172	34628414	34628513	34630469	34632308
Cdc42bpa	chr1	180093943	180094186	180084482	180084505	180094380	180094846
Sorbs1	chr19	40340684	40340750	40336985	40337035	40344355	40344439
Add1	chr5	34629138	34629172	34628414	34628513	34630469	34630816
Mpp6	chr6	50176876	50176918	50163421	50163649	50178388	50178520
Ap3s1	chr18	46757381	46757435	46754370	46754462	46758002	46758114
Ptprs	chr17	56427790	56427817	56426386	56426504	56427938	56428132
Plce1	chr19	38748409	38748451	38745765	38745895	38749291	38749413
Fam160a1	chr3	85742968	85743113	85741150	85741374	85785217	85785324
Itgb1	chr8	128726982	128727063	128726019	128726186	128732022	128732389
Sorbs1	chr19	40340044	40340146	40336985	40337035	40344355	40344439
Atl3	chr19	7529157	7529404	7528941	7529069	7529607	7529664
Mknk1	chr4	115854901	115855007	115848219	115848362	115857031	115857133
Mff	chr1	82741934	82741976	82735418	82735507	82747082	82747142
Ankrd10	chr8	11623696	11623825	11619061	11619297	11628438	11628530
Iws1	chr18	32093538	32093697	32093117	32093229	32097149	32104331
Epb41l3	chr17	69283884	69283977	69274703	69274895	69284538	69284916
Depdc1a	chr3	159522525	159523356	159520829	159520970	159523776	159523949
Atl3	chr19	7529231	7529404	7528941	7529069	7529607	7529664
Lmo7	chr14	101886936	101887891	101884205	101884414	101888676	101888706
Sh2b1	chr7	126467953	126468049	126466995	126467773	126468472	126468641
Ralgps2	chr1	156892907	156893012	156887946	156888030	156900585	156900636
Epb41	chr4	131937014	131937464	131935738	131935867	131957642	131957819
Abcd3	chr3	121787979	121788049	121786001	121786071	121791733	121791822
Lmo7	chr14	101886936	101887656	101884205	101884414	101888676	101888706
Uso1	chr5	92183481	92183502	92181903	92182109	92187234	92187345
Mdm2	chr10	117709699	117709784	117705154	117705229	117709945	117710022
Clock	chr5	76273958	76274043	76266799	76266889	76303423	76303502
Kif1b	chr4	149261159	149261201	149257869	149258081	149262135	149262278
Mff	chr1	82741817	82741976	82735469	82735507	82750519	82750604
Mlf1	chr3	67390977	67391086	67384577	67384698	67392891	67392975
Akap2	chr4	57886288	57886327	57883023	57883202	57892868	57896982
Lrrfip1	chr1	91090454	91090589	91084945	91085005	91091601	91091667
Slc22a17	chr14	54908822	54908988	54908501	54908647	54909670	54909825
Vps8	chr16	21608167	21608221	21581532	21581698	21640678	21640759
Arl3	chr19	46541442	46541529	46531108	46531386	46542351	46542537
Dot1l	chr10	80791743	80791982	80790610	80791561	80793506	80794387
Arl3	chr19	46541442	46541510	46531108	46531386	46542351	46542537
Atl3	chr19	7529231	7529361	7528941	7529069	7529607	7529664
Ccpg1	chr9	73004105	73004201	73001676	73001875	73005640	73005892
Clip1	chr5	123638955	123638988	123630224	123631169	123640493	123640554
Rai1	chr11	60140651	60140871	60140258	60140370	60185095	60185431
Dennd5b	chr6	149032392	149032503	149029109	149029241	149033265	149033359
Tacc2	chr7	130663015	130663141	130645928	130646430	130674601	130674739
Lrrfip1	chr1	91090421	91090545	91084945	91085005	91091601	91091667
Lrrfip1	chr1	91090421	91090589	91084945	91085005	91091601	91091667
Taf12	chr4	132281993	132282078	132274415	132274487	132282793	132283045
Ppp1r12a	chr10	108275757	108275942	108274137	108274188	108277206	108277575
Ndel1	chr11	68826169	68826204	68822109	68822665	68829914	68830066
Itgb1	chr8	128726982	128727040	128726019	128726186	128732022	128733200
Sorbs2	chr8	45747052	45747169	45745716	45745841	45759052	45759191
Car14	chr3	95901458	95901480	95901092	95901272	95902110	95902131
Mlf1	chr3	67390977	67391022	67384550	67384698	67392891	67392975
Atl3	chr19	7529157	7529361	7528941	7529069	7529607	7529664
Hemk1	chr9	107336178	107336272	107331444	107331579	107336571	107336794
Fxr1	chr3	34068160	34068252	34064118	34064319	34068916	34069342
Prkca	chr11	107945556	107945604	107938176	107939680	107951465	107951606
Lims1	chr10	58418647	58418835	58418398	58418474	58421453	58421664
Thsd1	chr8	22252152	22252311	22242996	22243956	22258291	22260377
Atl3	chr19	7529255	7529361	7528941	7529069	7529607	7529664
Isca2	chr12	84773792	84773908	84773574	84773677	84774542	84775089
Elp2	chr18	24617830	24617940	24617400	24617496	24619077	24619178
Itgb1	chr8	128726982	128727049	128726019	128726186	128732022	128733200
Mapk14	chr17	28737610	28737712	28737010	28737090	28741787	28741866
Lrrfip1	chr1	91090421	91090523	91084945	91085005	91091601	91091667
Lrrfip1	chr1	91090454	91090545	91084945	91085005	91091601	91091667
Arl3	chr19	46541442	46541498	46531108	46531386	46542351	46542537
Ppp1r12a	chr10	108275757	108275930	108274137	108274188	108277206	108277575
Slc38a10	chr11	120108466	120108490	120106433	120106610	120109431	120109536
Usp47	chr7	112046926	112046989	112023505	112023746	112053216	112053420
Usp47	chr7	112046926	112046986	112023505	112023746	112053216	112053420
Map4	chr9	110037287	110040467	110036741	110036855	110063016	110063123
Snap23	chr2	120590662	120590695	120586158	120586276	120594800	120594956
G3bp2	chr5	92063336	92063435	92057967	92058070	92064324	92064505
Rilpl1	chr5	124496173	124496273	124493079	124493844	124501839	124501932
Palm	chr10	79816791	79816923	79815184	79815241	79819040	79820896
Svil	chr18	5077370	5077418	5073880	5074004	5082782	5082930
Pde4dip	chr3	97709481	97709634	97703166	97703418	97710220	97710444
Klc1	chr12	111793648	111793699	111789324	111789459	111795547	111795678
Rilpl1	chr5	124496182	124496273	124493663	124493844	124501839	124501932
Smtn	chr11	3527427	3527520	3526327	3526480	3529439	3529612
Lrrfip1	chr1	91090454	91090523	91084945	91085005	91091601	91091667
Rilpl1	chr5	124496182	124496270	124493663	124493844	124501839	124501932
Mfn2	chr4	147902927	147902993	147898463	147898642	147903354	147903497
Slc38a10	chr11	120108466	120108553	120106433	120106610	120109431	120109536
Cltc	chr11	86701060	86701081	86697264	86697340	86702208	86702430
Rilpl1	chr5	124496173	124496270	124493079	124493844	124501839	124501932
Atl3	chr19	7529255	7529404	7528941	7529069	7529607	7529664
Lims1	chr10	58418646	58418786	58418398	58418474	58421453	58421783
Ehbp1l1	chr19	5717661	5717838	5717038	5717196	5720685	5720726
Myl6	chr10	128493333	128493353	128492601	128492745	128493538	128493566
Lrrfip1	chr1	91090421	91090499	91084945	91085005	91091601	91091667
Lims1	chr10	58418646	58418782	58418398	58418474	58421453	58421578
Synj2	chr17	6036356	6036505	6035410	6035559	6037383	6037462
Phldb1	chr9	44700945	44701086	44699555	44699696	44703802	44703892
Ptpmt1	chr2	90916853	90916915	90913983	90914175	90917428	90917509
Abcc5	chr16	20395540	20395620	20392450	20392807	20396014	20396122
Tmed2	chr5	124543486	124543507	124543079	124543164	124546895	124547003
Ehbp1l1	chr19	5717661	5717844	5717038	5717196	5720685	5720726
Psma4	chr9	54951343	54951428	54950814	54950903	54952081	54952108
Hacd1	chr2	14040833	14040955	14035778	14035957	14044782	14044871
Kifc3	chr8	95100646	95100673	95099831	95100452	95101408	95101517
Smtn	chr11	3521456	3521514	3520537	3520916	3521816	3521968
Atl3	chr19	7529259	7529361	7528941	7529069	7529607	7529664
Ppp1r12a	chr10	108275757	108275926	108274137	108274188	108277206	108277575
Tjap1	chr17	46280415	46280544	46264882	46264978	46282345	46282439
Os9	chr10	127096914	127097079	127096629	127096742	127097931	127098121
Ptpmt1	chr2	90916853	90916911	90913983	90914175	90917428	90917509
Ank2	chr3	126986584	126986638	126981799	126981944	126988143	126988216
Esyt2	chr12	116350141	116350243	116348218	116348314	116357111	116357186
Lmo7	chr14	101885290	101885572	101884118	101884414	101888676	101888706
Rnps1	chr17	24418037	24418228	24414674	24414734	24418456	24418612
Rnps1	chr17	24418037	24418218	24414674	24414734	24418456	24418612
Lrrfip1	chr1	91090454	91090499	91084945	91085005	91091601	91091667
Tjap1	chr17	46280415	46280548	46264882	46264978	46282345	46282439
Myo18a	chr11	77814633	77814711	77812008	77812719	77815855	77815891
Usp48	chr4	137633832	137633894	137633342	137633465	137634897	137635008
Lrrfip1	chr1	91088633	91088711	91084945	91085005	91093559	91093637
Large	chr8	73340193	73340286	73214124	73214312	73352465	73352556
Cpsf7	chr19	10532130	10532196	10531780	10531999	10532819	10532923
Lrrfip1	chr1	91087058	91087171	91084945	91085005	91091601	91091667
Sptbn1	chr11	30105442	30105669	30104435	30104674	30109088	30109152
Adck3	chr1	180192063	180192152	180182067	180182247	180193435	180193485
Arl2bp	chr8	94667151	94667230	94666754	94666901	94667596	94667658
Colgalt1	chr8	71623208	71623315	71622702	71622830	71623492	71624909
Fermt2	chr14	45463245	45463269	45462714	45462735	45464723	45464945
Lrrfip1	chr1	91090421	91090545	91088633	91088711	91091601	91091667
Myl6	chr10	128493333	128493402	128492601	128492745	128493538	128493566
Lrrfip1	chr1	91091601	91091667	91084945	91085005	91093559	91093637
Lrrfip1	chr1	91090421	91090523	91088633	91088711	91091601	91091667
Mfn2	chr4	147902927	147903010	147898463	147898642	147903354	147903494
Sh2b1	chr7	126467949	126468049	126466995	126467773	126468472	126468641
Ice1	chr13	70609931	70609987	70608775	70609176	70610533	70610620
Phldb1	chr9	44701502	44701670	44699555	44699696	44703802	44703892
Lrrfip1	chr1	91090421	91090499	91088633	91088711	91091601	91091667
Adck3	chr1	180192063	180192186	180182067	180182247	180193435	180193485
Ppp1r12a	chr10	108275757	108275888	108274137	108274188	108277206	108277575
Adck3	chr1	180192063	180192137	180182067	180182247	180193435	180193485
Lrrfip1	chr1	91087058	91087124	91084945	91085005	91091601	91091667
Adck3	chr1	180192063	180192150	180182067	180182247	180193435	180193485
Hspg2	chr4	137524354	137524456	137522458	137522650	137528804	137528897
Asph	chr4	9624359	9624401	9610842	9610938	9635900	9635969
Sptbn1	chr11	30105442	30105626	30104435	30104674	30109088	30109152
Atl3	chr19	7529259	7529404	7528941	7529069	7529607	7529664
Eif4g1	chr16	20673570	20673655	20672770	20672876	20673867	20673961
Lrrfip2	chr9	111213812	111213914	111205754	111205847	111214140	111214273
Mical2	chr7	112235961	112236069	112235346	112235419	112271229	112271569
Lrrfip1	chr1	91090454	91090499	91088633	91088711	91091601	91091667
Ckmt2	chr13	91859858	91859944	91859194	91859318	91861137	91861359
Lrrfip2	chr9	111207796	111207889	111205754	111205847	111214140	111214273
Actg1	chr11	120347491	120347536	120346910	120347349	120347635	120347875
Slc25a3	chr10	91122107	91122326	91119531	91119706	91123557	91123706
Eef1d	chr15	75900690	75900762	75896819	75896919	75901131	75901255
Rnf207	chr4	152315606	152315678	152315391	152315517	152315750	152315832
Usp4	chr9	108365829	108365970	108362836	108362898	108366760	108366878
Adss	chr1	177770439	177770516	177769924	177770022	177771140	177771265
Vezt	chr10	93994887	93995012	93993516	93993666	93996837	93997113
Mvb12a	chr8	71543956	71544123	71543386	71543483	71545223	71545350
Ppp1r12a	chr10	108275757	108275880	108274137	108274188	108277206	108277575
Eif4g1	chr16	20673598	20673655	20672748	20672876	20673867	20673961
Cish	chr9	107299923	107300144	107296025	107297034	107300367	107301987
Git1	chr11	77502828	77502855	77501071	77501114	77503017	77503115
Adss	chr1	177770391	177770516	177769924	177770022	177771140	177771265
Sorbs1	chr19	40340684	40340750	40336985	40337035	40349898	40350032
Clip1	chr5	123642418	123642616	123641777	123641881	123646082	123646305
Ubr3	chr2	69971401	69971434	69971059	69971233	69973148	69973609
Trim55	chr3	19674253	19674541	19672758	19672997	19691476	19692421
Tnnt2	chr1	135850378	135850387	135849349	135849460	135850710	135850820
U2af1l4	chr7	30564702	30564798	30564473	30564607	30565094	30566381
Sorbs1	chr19	40340044	40340146	40336985	40337035	40349898	40350032
Pde4dip	chr3	97706871	97707057	97703166	97703418	97710220	97710360
Ptcd2	chr13	99320801	99320939	99319648	99320393	99321560	99321674
Sptbn1	chr11	30105442	30105597	30104435	30104674	30109088	30109152
Pde4dip	chr3	97706850	97707057	97703166	97703418	97710220	97710357
Mlip	chr9	77229484	77230954	77190671	77190737	77239391	77239784
Tnnt2	chr1	135843784	135843814	135841900	135841911	135845554	135845631
Mlip	chr9	77229484	77231029	77190671	77190737	77239391	77239784
Clta	chr4	44031399	44031435	44025448	44025560	44032400	44032846
Slc25a3	chr10	91122206	91122326	91119531	91119706	91123557	91123706
Phldb1	chr9	44700945	44701086	44699555	44699696	44701502	44701574
Pdlim5	chr3	142304704	142304722	142304292	142304469	142312122	142312214
Ptcd2	chr13	99320801	99320852	99319648	99320393	99321560	99321674
Egfl7	chr2	26591579	26591728	26590898	26591063	26592117	26592241
Fntb	chr12	76773303	76773393	76765588	76765638	76775593	76775664
Agfg1	chr1	82891459	82891507	82886374	82886467	82893423	82893582
Ube2d3	chr3	135463720	135463770	135462949	135463043	135465194	135466675
Slc38a10	chr11	120136634	120136680	120134806	120134882	120137856	120137981
Macf1	chr4	123354478	123354580	123351821	123351951	123355055	123355267
Tnnt2	chr1	135850378	135850504	135849379	135849460	135850710	135850829
Tnnt2	chr1	135850251	135850387	135849349	135849460	135850710	135850956
Tnnt2	chr1	135850248	135850387	135849379	135849460	135850710	135850956
Clip2	chr5	134504733	134504838	134502525	134503461	134510162	134510223
Ncapd2	chr6	125174224	125174358	125173779	125173912	125176142	125176227
Ubr3	chr2	69971401	69971508	69971059	69971233	69973148	69973609
Bri3bp	chr5	125452147	125452245	125451680	125451772	125454325	125454726
St3gal3	chr4	117957434	117957518	117940353	117940500	117958427	117958614
Tnnt2	chr1	135843784	135843814	135842014	135842026	135845554	135845631
Pkp4	chr2	59214933	59215030	59214677	59214814	59289217	59289252
Slc38a10	chr11	120136634	120136851	120134806	120134882	120137856	120137981
Eef1d	chr15	75897225	75897282	75896819	75896919	75900690	75900762
Ncapd2	chr6	125174146	125174358	125173779	125173912	125176142	125176227
Coro6	chr11	77467749	77467869	77466765	77466975	77468265	77468370
Lrrfip1	chr1	91088633	91088711	91084945	91085005	91091601	91091667
Clta	chr4	44030214	44030268	44025448	44025560	44032400	44032846
Cenpa	chr5	30670374	30670410	30669691	30669828	30672463	30672570
Fntb	chr12	76773257	76773393	76765588	76765638	76775593	76775664
Lrrfip1	chr1	91087058	91087191	91084945	91085005	91090454	91090523
Macrod1	chr19	7197701	7197736	7197531	7197613	7197912	7198061
Slc8a1	chr17	81441651	81441666	81437744	81437813	81441772	81441790
Slc25a3	chr10	91122107	91122331	91119526	91119706	91123557	91123706
Slc25a3	chr10	91122206	91122331	91119531	91119706	91123557	91123706
Pde4dip	chr3	97706871	97707057	97703166	97703418	97709481	97709634
Pde4dip	chr3	97706850	97707057	97703166	97703418	97709481	97709580
Tpm1	chr9	67029663	67029742	67027891	67028167	67031028	67031071
Single-exon inclusion
Slc25a3	chr10	91120624	91120772	91119531	91119706	91122206	91122326
Glrx2	chr1	143745968	143746094	143744982	143745223	143746507	143746774
Slc38a4	chr15	97000330	97000465	96999488	96999633	97005819	97005944
Fgf13	chrX	59452172	59452356	59250884	59250966	59567139	59567348
Sympk	chr7	19036163	19036237	19035825	19036075	19036661	19036832
Zfand6	chr7	84652881	84653042	84634238	84634409	84689745	84689883
Eri3	chr4	117587784	117587980	117582599	117582716	117589097	117589157
Zfand6	chr7	84652851	84653042	84634238	84634409	84689745	84689883
Myl6	chr10	128492601	128492626	128492222	128492352	128492709	128492745
Grb14	chr2	64914715	64914809	64912475	64912853	64916828	64916916
Pigp	chr16	94367560	94367633	94365354	94365473	94370088	94370192
Immt	chr6	71852795	71852867	71851777	71851880	71856911	71857048
Obscn	chr11	59056754	59057021	59055960	59056224	59060843	59061107
Asph	chr4	9630772	9630952	9610842	9610938	9635900	9635969
Nexn	chr3	152249659	152249701	152248179	152248368	152252807	152252956
Immt	chr6	71852765	71852867	71851771	71851880	71856911	71856955
Tra2b	chr16	22258985	22259261	22254983	22255117	22265740	22265829
Myl6	chr10	128491719	128491764	128490859	128491033	128492058	128492136
Ttc19	chr11	62294201	62294352	62292123	62292218	62309041	62309193
Ttc19	chr11	62294201	62294348	62292123	62292218	62309041	62309193
Nexn	chr3	152249659	152249768	152248179	152248368	152252807	152252956
Slc1a5	chr7	16782555	16782638	16782397	16782475	16785675	16785718
Herc1	chr9	66464705	66464758	66462828	66463097	66465380	66465581
Myom1	chr17	71082202	71082496	71080773	71080895	71084237	71084434
Gk	chrX	85721755	85721957	85715664	85715743	85730201	85730282
Prepl	chr17	85088339	85088442	85083192	85083315	85090105	85090267
Smndc1	chr19	53386372	53386556	53384453	53384596	53389302	53389422
Immt	chr6	71852762	71852867	71851771	71851880	71856911	71857048
Immt	chr6	71852729	71852867	71851777	71851880	71856911	71857048
Rsrp1	chr4	134925776	134925821	134925292	134925432	134926734	134926818
Hmcn1	chr1	150802421	150802588	150798721	150798997	150802816	150802938
Myl6	chr10	128492938	128493045	128492601	128492745	128493333	128493566
Aen	chr7	78902229	78902830	78895926	78896014	78905842	78906043
Hfe	chr13	23708027	23708291	23706766	23707066	23710626	23710854
Lsm14a	chr7	34347925	34347982	34344645	34345958	34351285	34351517
Abcd3	chr3	121786001	121786071	121784472	121784570	121787979	121788049
Lmf1	chr17	25585542	25585852	25579198	25579379	25612295	25612444
Asph	chr4	9607796	9607871	9604515	9604629	9610842	9610938
Rlim	chrX	103978503	103978595	103966490	103966680	103979272	103979334
Aen	chr7	78902343	78902830	78895933	78896014	78905842	78906043
Prepl	chr17	85088339	85088875	85083192	85083315	85090105	85090267
Luc7l2	chr6	38559203	38559304	38551513	38551908	38570509	38570604
G2e3	chr12	51365254	51365559	51363416	51363546	51367774	51367956
Sema6d	chr2	124610871	124611060	124610105	124610277	124653580	124653743
Clasp1	chr1	118546880	118546949	118545392	118545456	118547864	118548028
Cdc37l1	chr19	29012787	29012910	29011888	29012053	29016005	29017569
Armcx1	chrX	134718369	134718818	134717987	134718050	134718919	134719313
Plekhm2	chr4	141637424	141637484	141634252	141634478	141639675	141639862
Msi2	chr11	88347052	88347125	88339381	88344660	88348783	88348938
Prmt1	chr7	44983734	44983875	44983485	44983587	44984079	44984133
Myom2	chr8	15060798	15060924	15058974	15059113	15063842	15063960
Macf1	chr4	123386548	123386557	123385454	123385686	123387227	123387431
Pitpnc1	chr11	107216677	107216796	107207891	107212658	107226230	107226294
Pacsin3	chr2	91256301	91256408	91256143	91256190	91259863	91259927
Fip1l1	chr5	74564518	74564626	74557039	74557149	74571098	74571192
Tmcc1	chr6	116107311	116107516	116043767	116043805	116133766	116133903
Ptprg	chr14	12179263	12179350	12166744	12166877	12190681	12190773
Agap1	chr1	89766305	89766464	89743727	89743896	89789162	89789324
Syne1	chr10	5045265	5045334	5043610	5043753	5047530	5047858
Trim39	chr17	36267701	36267992	36267124	36267220	36268608	36268752
Spopl	chr2	23541518	23541615	23537460	23537638	23543196	23543324
E130307A14Rik	chr10	39640275	39640511	39622654	39622727	39681472	39681549
Armcx1	chrX	134718725	134718818	134717962	134718050	134718919	134718992
Ttc17	chr2	94342626	94342797	94332792	94333052	94358750	94358937
Sema6d	chr2	124663658	124663690	124662203	124662359	124664020	124665957
Coro6	chr11	77466765	77466975	77466417	77466599	77467749	77467869
Gtf2a2	chr9	70018679	70018818	70016818	70016923	70022436	70022515
Sema6d	chr2	124660704	124660761	124660282	124660344	124662203	124662359
Adck3	chr1	180180898	180180997	180179499	180179630	180182061	180182247
Ank2	chr3	127029474	127029573	127029218	127029317	127032115	127032313
P4ha3	chr7	100294969	100295104	100293746	100293970	100297897	100298047
Nfatc2	chr2	168486685	168486771	168476409	168480249	168504444	168505134
Asph	chr4	9630772	9630952	9604515	9604629	9635900	9635969
P4ha3	chr7	100294969	100295037	100293746	100293970	100297897	100298047
Asph	chr4	9630772	9630952	9624359	9624401	9635900	9635969
Adck3	chr1	180180898	180180957	180179499	180179630	180182061	180182097
Zufsp	chr10	33935088	33935257	33930155	33930344	33940157	33940279
Mettl10	chr7	132841779	132841875	132837099	132837207	132850590	132850709
Akr1c13	chr13	4192294	4192435	4191183	4191310	4194033	4194201
4931406P16Rik	chr7	34305784	34305922	34284701	34285953	34313486	34313551
Zfp638	chr6	83981683	83981785	83976201	83976350	83983975	83984074
Nrros	chr16	32162237	32163397	32147552	32147673	32165379	32165494
Gm4944	chr17	22220267	22220360	22205304	22205352	22224010	22224094
Clasp1	chr1	118547655	118547658	118546880	118546949	118547864	118548028
Clasp1	chr1	118547655	118547658	118545392	118545456	118547864	118548028
