# Supplementary material for: RNA binding protein 24 deletion disrupts global alternative splicing and causes dilated cardiomyopathy
Source: Protein Cell. 2018 Sep 28;10(6):405–16. doi: 10.1007/s13238-018-0578-8 (PMC6538757; doi:10.1007/s13238-018-0578-8)
Supplement: Supplementary file 3 — Supplementary material 3 (XLSX 9 kb) [file 13238_2018_578_MOESM3_ESM.xlsx]

## Sheet: Sheet1
Primer	Sequence 5’-3’
Ttn-Exon 13-F for AS	TGATGAAGGAAACTAGGAAAACAGT
Ttn-Exon 13-R for AS	GCCATACTCTAACGTAGTCTGCTG
Ttn-Exon 11-F for AS	CAACCAAAGCCAAAGAGC
Ttn-Exon 11-R for AS	TTTGAACTTGATCTCTTTTGG
Tpm2-F for AS	GCTGAGACCCGAGCAGA
Tpm2-R for AS	AGGACGGCAGTAAAAGC
Nebl-F for AS	AAAGCCACCATTACAACCCTCTG
Nebl-R for AS	GGGTGGCGTTTCCTTTATGG
Fhod3-F for AS	AGGCATGAAGATGGTGATGAGACA
Fhod3-R for AS	CCACTAGGTCCAGGAGAGGGTC
Macf1-F for AS	CACGAGGCAGAACTAACATAGAAC
Macf1-R for AS	TTGCTGCCTGATGACGA
Ndel1-F for AS	AAAAGACCAAGCATCCCGCAAA
Ndel1-R for AS	ACACTGAGAGGCAGCATACCC
Coro6-F for AS	TCATCATCTGGAATGTGGGC
Coro6-R for AS	GTACCGAATGCTACTTCAC
Enah-F for AS	AACCAACCAGAAAACCTTGGG
Enah-R for AS	CCTGCTTCAGCCTGTCATAGTC
Ablim1-F for AS	GTTCTACCGTGTGGCATCCC
Ablim1-R for AS	TGGCCTGGTGAACCAGGG
Mfn2-F for AS	GTCCACGATGCCCAACCTG
Mfn2-R for AS	TTCAAGGAAGCTGGCGCTCT
Abcc9-F for AS	GTAGTCATGACAGCCTTTGC
Abcc9-R for AS	ACAAACGAGGCAAACACTCC
Map4-F for AS	GAACCAGTCAAAGCTGCAGAACA
Map4 upstream exon-R for AS	GCTTGGTGGTGGCTCCTTGTT
Map4 downstream exon-R for AS	TGCCAAAGTCTGCAAGTCAGG
Slc25a3 upstream exon-F for AS	ACACCTGCAGCTGGTGCACG
Slc25a3 upstream exon-R for AS	CAGAGGAGAAAGAATCTGCC
Slc25a3 downstream exon-F for AS	ACACCTGCAGCTGGTGCACG
Slc25a3 downstream exon-R for AS	GTGTCAAGCCCACAACTTAAG
Hprt-F	TGATGAACCAGGTTATGACC
Hprt-R	GTTGAGAGATCATCTCCACC
human-HPRT-F	CTGAGGATTTGGAAAGGGTG
human-HPRT-R	TTATGTCCCCTGTTGACTGG
Ttn exon 12-intron 12-exon 13-F	AGCGTTTAAACTTAAGCTTGATGATGAAGGAAACTAGGAAAAC
Ttn exon 12-intron 12-exon 13-R	CGTTGAGTCTCTTTGATATTAGCC
Ttn intron 13-exon 14-F	AATATCAAAGAGACTCAACGGCTGGCAAGCTCTCTTACAG
Ttn intron 13-exon 14-R	TTTAAACGGGCCCTCTAGGTTCTTTGTAGCCATACTCTAACG
